# Supplementary material for: Efficacy of Respiratory Syncytial Virus Vaccination to Prevent Lower Respiratory Tract Illness in Older Adults: A Systematic Review and Meta-Analysis of Randomized Controlled Trials
Source: Vaccines (Basel). 2024 May 5;12(5):500. doi: 10.3390/vaccines12050500 (PMC11126042; doi:10.3390/vaccines12050500)
Supplement: Supplementary file 1 [file vaccines-12-00500-s001.zip]

Archive with 1 entries (1 files):
- vaccines-2982903-supplementary Table S1.pdf
